# Supplementary material for: The Novel Role of MIF in the Secretion of IL-25, IL-31, and IL-33 from PBMC of Patients with Rheumatoid Arthritis
Source: Molecules. 2021 Aug 17;26(16):4968. doi: 10.3390/molecules26164968 (PMC8398282; doi:10.3390/molecules26164968)
Supplement: Supplementary file 1 [file molecules-26-04968-s001.zip]

Archive with 1 entries (1 files):
- molecules-1294362-supplementary.pdf
